# Supplementary material for: Effects of Orientation and Dispersion on Electrical Conductivity and Mechanical Properties of Carbon Nanotube/Polypropylene Composite
Source: Polymers (Basel). 2023 May 19;15(10):2370. doi: 10.3390/polym15102370 (PMC10220618; doi:10.3390/polym15102370)
Supplement: Supplementary file 1 [file polymers-15-02370-s001.zip]

Archive with 1 entries (1 files):
- polymers-2406429-supplementary.pdf
